# Supplementary material for: Histone variant H2A.Z is needed for efficient transcription-coupled NER and genome integrity in UV challenged yeast cells
Source: PLoS Genet. 2024 Sep 10;20(9):e1011300. doi: 10.1371/journal.pgen.1011300 (PMC11414981; doi:10.1371/journal.pgen.1011300)
Supplement: S1 Table — (XLSX) [file pgen.1011300.s005.xlsx]

## Sheet: Candidate strains
ORF name	Gene name	Manually validated synthetic sensitivity to		Description
		4-NQO	UV
YIL132C	CSM2	++	++	Protein required for accurate chromosome segregation during meiosis
YGL240W	DOC1	++	+	Processivity factor required for the ubiquitination activity of the anaphase promoting complex (APC), mediates the activity of the APC by contributing to substrate recognition; involved in cyclin proteolysis
YBR098W	MMS4	+	++	Subunit of the structure-specific Mms4p-Mus81p endonuclease that cleaves branched DNA; involved in recombination and DNA repair
YIR002C	MPH1	++	++	Member of the DEAH family of helicases, functions in an error-free DNA damage bypass pathway that involves homologous recombination, mutations confer a mutator phenotype
YLR439W	MRPL4	-	-	Mitochondrial ribosomal protein of the large subunit
YDL116W	NUP84	++	++	Subunit of the nuclear pore complex (NPC), forms a subcomplex with Nup85p, Nup120p, Nup145p-C, Sec13p, and Seh1p that plays a role in nuclear mRNA export and NPC biogenesis
YDR004W	RAD57	++	++	Protein that stimulates strand exchange by stabilizing the binding of Rad51p to single-stranded DNA; involved in the recombinational repair of double-strand breaks in DNA during vegetative growth and meiosis; forms heterodimer with Rad55p
YLR234W	TOP3	++	++	DNA Topoisomerase III, conserved protein that functions in a complex with Sgs1p and Rmi1p to relax single-stranded negatively-supercoiled DNA preferentially, involved in telomere stability and regulation of mitotic recombination
YDR092W	UBC13	++	++	Ubiquitin-conjugating enzyme involved in the error-free DNA postreplication repair pathway; interacts with Mms2p to assemble ubiquitin chains at the Ub Lys-63 residue; DNA damage triggers redistribution from the cytoplasm to the nucleus
YER016W	BIM1	+	+	Microtubule-binding protein that together with Kar9p makes up the cortical microtubule capture site and delays the exit from mitosis when the spindle is oriented abnormally
YPR120C	CLB5	+	+/-	B-type cyclin involved in DNA replication during S phase; activates Cdc28p to promote initiation of DNA synthesis; functions in formation of mitotic spindles along with Clb3p and Clb4p; most abundant during late G1 phase
YML101C	CUE4	-	-	Protein of unknown function; has a CUE domain that binds ubiquitin, which may facilitate intramolecular monoubiquitination
YBR101C	FES1	++	+	Hsp70 (Ssa1p) nucleotide exchange factor, cytosolic homolog of Sil1p, which is the nucleotide exchange factor for BiP (Kar2p) in the endoplasmic reticulum
YML094W	GIM5	+	+	Subunit of the heterohexameric cochaperone prefoldin complex which binds specifically to cytosolic chaperonin and transfers target proteins to it
YBL008W	HIR1	+/-	+	Non-essential transcriptional corepressor involved in the cell cycle-regulated transcription of histone H2A, H2B, H3 and H4 genes; contributes to nucleosome formation, heterochromatic gene silencing, and formation of functional kinetochores
YLR288C	MEC3	++	++	DNA damage and meiotic pachytene checkpoint protein; subunit of a heterotrimeric complex (Rad17p-Mec3p-Ddc1p) that forms a sliding clamp, loaded onto partial duplex DNA by a clamp loader complex; homolog of human and S. pombe Hus1
YDL104C	QRI7	++	++	Putative metalloprotease, similar to O-sialoglycoprotein metallopeptidase from P. haemolytica; the authentic, non-tagged protein is detected in highly purified mitochondria in high-throughput studies
YHR154W	RTT107	+	+	Protein implicated in Mms22-dependent DNA repair during S phase, DNA damage induces phosphorylation by Mec1p at one or more SQ/TQ motifs; interacts with Mms22p and Slx4p; has four BRCT domains; has a role in regulation of Ty1 transposition
YKL212W	SAC1	+	+	Lipid phosphoinositide phosphatase of the ER and Golgi, involved in protein trafficking and secretion
YOR091W	TMA46	-	-	Protein of unknown function that associates with ribosomes; interacts with GTPase Rbg1p
YDL218W		-	-	Putative protein of unknown function; YDL218W transcription is regulated by Azf1p and induced by starvation and aerobic conditions
YGL081W		++	++	Putative protein of unknown function; non-essential gene; interacts genetically with CHS5, a gene involved in chitin biosynthesis
YOL047C		-	-	Protein of unknown function; green fluorescent protein (GFP)-fusion protein localizes to the cytoplasm in a punctate pattern
YNL223W	ATG4	n.d.	n.d.	Cysteine protease required for autophagy; cleaves Atg8p to a form required for autophagosome and Cvt vesicle generation; mediates attachment of autophagosomes to microtubules through interactions with Tub1p and Tub2p
YDR377W	ATP17	n.d.	n.d.	Subunit f of the F0 sector of mitochondrial F1F0 ATP synthase, which is a large, evolutionarily conserved enzyme complex required for ATP synthesis
YLR267W	BOP2	n.d.	n.d.	Protein of unknown function, overproduction suppresses a pam1 slv3 double null mutation
YCL014W	BUD3	n.d.	n.d.	Protein involved in bud-site selection and required for axial budding pattern; localizes with septins to bud neck in mitosis and may constitute an axial landmark for next round of budding
YOL063C	CRT10	-	-	Protein involved in transcriptional regulation of RNR2 and RNR3; expression of the gene is induced by DNA damage and null mutations confer increased resistance to hydroxyurea; N-terminal region has a leucine repeat and a WD40 repeat
YOR030W	DFG16	n.d.	n.d.	Probable multiple transmembrane protein, involved in diploid invasive and pseudohyphal growth upon nitrogen starvation; required for accumulation of processed Rim101p
YBR076W	ECM8	-	-	Non-essential protein of unknown function
YOL012C	HTZ1	+	++	Histone variant H2AZ, exchanged for histone H2A in nucleosomes by the SWR1 complex; involved in transcriptional regulation through prevention of the spread of silent heterochromatin
YBL071W-A	KTI11	n.d.	n.d.	Protein required for synthesis of diphthamide, a modified histidine residue of translation elongation factor 2; functions with Dph1p, Dph2p, Jjj3p, and Dph5p; required, with Elongator complex, for modification of wobble nucleosides in tRNA
YOR231W	MKK1	n.d.	n.d.	Mitogen-activated kinase kinase involved in protein kinase C signaling pathway that controls cell integrity; upon activation by Bck1p phosphorylates downstream target, Slt2p; functionally redundant with Mkk2p
YIL110W	MNI1	-	-	Putative S-adenosylmethionine-dependent methyltransferase of the seven beta-strand family; deletion mutant exhibits a weak vacuolar protein sorting defect, enhanced resistance to caspofungin, and is synthetically lethal with MEN mutants
YKL009W	MRT4	-	-	Protein involved in mRNA turnover and ribosome assembly, localizes to the nucleolus
YHL013C	OTU2	n.d.	n.d.	Protein of unknown function that may interact with ribosomes, based on co-purification experiments; member of the ovarian tumor-like (OTU) superfamily of predicted cysteine proteases; shows cytoplasmic localization
YBL022C	PIM1	n.d.	n.d.	ATP-dependent Lon protease, involved in degradation of misfolded proteins in mitochondria; required for biogenesis and maintenance of mitochondria
YDR003W	RCR2	n.d.	n.d.	Vacuolar protein that presumably functions within the endosomal-vacuolar trafficking pathway, affecting events that determine whether plasma membrane proteins are degraded or routed to the plasma membrane; similar to Rcr1p
YML028W	TSA1	-	-	Ubiquitous housekeeping thioredoxin peroxidase, reduces reactive oxygen, nitrogen and sulfur species using thioredoxin as hydrogen donor; mediates redox regulation of the nuclear localization of Yap1p; deletion results in mutator phenotype
YLR396C	VPS33	-	-	ATP-binding protein that is a subunit of the HOPS complex and the CORVET tethering complex; essential for membrane docking and fusion at both the Golgi-to-endosome and endosome-to-vacuole stages of protein transport
YLR262C	YPT6	n.d.	n.d.	GTPase, Ras-like GTP binding protein involved in the secretory pathway, required for fusion of endosome-derived vesicles with the late Golgi, maturation of the vacuolar carboxypeptidase Y; has similarity to the human GTPase, Rab6
YML109W	ZDS2	-	-	Protein that interacts with silencing proteins at the telomere, involved in transcriptional silencing; paralog of Zds1p
YDR065W		n.d.	n.d.	Protein of unknown function, required for vacuolar acidification; the authentic, non-tagged protein is detected in highly purified mitochondria in high-throughput studies
YGR015C		n.d.	n.d.	Putative protein of unknown function; green fluorescent protein (GFP)-fusion protein localizes to the mitochondrion
n.d. Not determined
