# Supplementary material for: Histone variant H2A.Z is needed for efficient transcription-coupled NER and genome integrity in UV challenged yeast cells
Source: PLoS Genet. 2024 Sep 10;20(9):e1011300. doi: 10.1371/journal.pgen.1011300 (PMC11414981; doi:10.1371/journal.pgen.1011300)
Supplement: S1 Information — (XLSX) [file pgen.1011300.s009.xlsx]

## Sheet: Fig 2B
Figure 2B, quantification of CPD repair on the RPB2 fragment
EXPT1
	Probe Rpb2 TS						Probe Rpb2 NTS
				Lane	Full Fragment					Lane	Full Fragment
lane 1	WT	w/o UV	w/o T4EndoV	61036	35702.8		WT	w/o UV	w/o T4EndoV	27245.6	16790.6		WT, TS							WT, NTS
lane 2			with T4EndoV	31325.7	16655.5				with T4EndoV	18031.9	11228.4			factor f	IRF	CPDs/frag.	% CPDs	% repair			factor f	IRF	CPDs/frag.	% CPDs	% repair
lane 3		UV 0 min	w/o T4EndoV	44488.4	27650.5			UV 0 min	w/o T4EndoV	24071.9	13925.3		w/o	1.94843	0.908951	0.0954639				w/o UV	1.51097	1.01043	-0.0103743
lane 4			with T4EndoV	27587.4	1810.47				with T4EndoV	17432.9	1162.21		UV 0'	1.61263	0.10559	2.24819	100	0		UV 0'	1.38083	0.115245	2.1607	100	0
lane 5		UV 30 min	w/o T4EndoV	51575.5	31748			UV 30 min	w/o T4EndoV	26530.5	15575.3		UV 30'	2.01944	0.137442	1.98455	88.2734	11.7266		UV 30'	1.40158	0.130696	2.03488	94.177	5.82296
lane 6			with T4EndoV	25539.5	2160.75				with T4EndoV	18929	1452.38		UV 60'	1.71908	0.249226	1.38939	61.8006	38.1994		UV 60'	1.41736	0.152171	1.88275	87.1361	12.8639
lane 7		UV 60 min	w/o T4EndoV	35011.9	21088.7			UV 60 min	w/o T4EndoV	17292.3	10490.6		UV 90'	1.25799	0.436732	0.828435	36.849	63.151		UV 90'	1.4178	0.225726	1.48843	68.8867	31.1133
lane 8			with T4EndoV	20366.7	3057.37				with T4EndoV	12200.4	1126.3		UV 120'	1.64813	0.578429	0.547439	24.3502	75.6498		UV 120'	1.33025	0.322349	1.13212	52.396	47.604
lane 9		UV 90 min	w/o T4EndoV	29391.7	16467.3			UV 90 min	w/o T4EndoV	16528.8	9473.9
lane 10			with T4EndoV	23364.1	5716.93				with T4EndoV	11658.1	1508.33
lane 11		UV 120 min	w/o T4EndoV	47724.8	27673.4			UV 120 min	w/o T4EndoV	22251.5	13062.4
lane 12			with T4EndoV	28956.9	9712.28				with T4EndoV	16727.3	3165.31
lane 13	htz1∆	w/o UV	w/o T4EndoV	40097.5	23966.2		htz1∆	w/o UV	w/o T4EndoV	22280.8	13078.8		htz1∆, TS							htz1∆, NTS
lane 14			with T4EndoV	37773.9	22248.4				with T4EndoV	18502.2	10927.6			factor f	IRF	CPDs/frag.	% CPDs	% repair			factor f	IRF	CPDs/frag.	% CPDs	% repair
lane 15		UV 0 min	w/o T4EndoV	40791.5	21006.1			UV 0 min	w/o T4EndoV	19740.3	9818.54		w/o uv	0.942052	0.874527	0.134072				w/o uv	1.20422	1.02772	-0.027343
lane 16			with T4EndoV	22336.9	1329.3				with T4EndoV	15673.8	893.01		UV 0'	0.547586	0.0346521	3.3624	100	0		UV 0'	1.25945	0.124914	2.08013	100	0
lane 17		UV 30 min	w/o T4EndoV	37081.3	20227.9			UV 30 min	w/o T4EndoV	19134.8	9990.85		UV 30'	0.578951	0.0499525	2.99668	89.1234	10.8766		UV 30'	1.36218	0.127885	2.05662	98.8698	1.13024
lane 18			with T4EndoV	21468.3	1745.28				with T4EndoV	14047.2	785.45		UV 60'	0.578266	0.0890361	2.41871	71.9342	28.0658		UV 60'	1.38126	0.190979	1.65559	79.5908	20.4092
lane 19		UV 60 min	w/o T4EndoV	40325.8	22586.9			UV 60 min	w/o T4EndoV	17097.3	9190.95		UV 90'	0.462885	0.0897655	2.41056	71.6916	28.3084		UV90'	1.51553	0.204975	1.58487	76.1907	23.8093
lane 20			with T4EndoV	23319	3477.73				with T4EndoV	12378.1	1072.63		UV 120'	0.780579	0.322499	1.13165	37.7636	62.2364		UV 120'	1.28653	0.291847	1.23152	59.881	40.119
lane 21		UV 90 min	w/o T4EndoV	33625.6	18705.3			UV 90 min	w/o T4EndoV	15338.6	8034.87
lane 22			with T4EndoV	15564.8	3627.44				with T4EndoV	10121	995.45
lane 23		UV 120 min	w/o T4EndoV	35257.4	19487			UV 120 min	w/o T4EndoV	19041.6	9542.68
lane 24			with T4EndoV	27521.2	8051.13				with T4EndoV	14800.8	1924.36
EXPT2
	Probe Rpb2 TS						Probe Rpb2 NTS
				Lane	Full Fragment					Lane	Full Fragment
lane 1	WT	w/o UV	w/o T4EndoV	39030.7	111.49		WT	w/o UV	w/o T4EndoV	43389.1	27253.6		WT, TS							WT, NTS
lane 2			with T4EndoV	40661.1	127.29				with T4EndoV	40716.3	26359.3			factor f	IRF	CPDs/frag.	% CPDs	% repair			factor f	IRF	CPDs/frag.	% CPDs	% repair
lane 3		UV 0 min	w/o T4EndoV	31365.1	121.19			UV 0 min	w/o T4EndoV	31952.5	18647.7		w/o UV	0.959903	1.09594	-0.0916102				w/o UV	1.06564	1.03067	-0.0302115
lane 4			with T4EndoV	28883.2	26.26				with T4EndoV	29254.8	2978.78		0	1.08593	0.235304	1.44688	100	0		0	1.09221	0.17447	1.746	100	0
lane 5		UV 30 min	w/o T4EndoV	36031.6	131.66			UV 30 min	w/o T4EndoV	37603.9	22472.3		30	1.21557	0.364227	1.00998	69.804	30.196		30	1.22218	0.196472	1.62724	93.1979	6.80206
lane 6			with T4EndoV	29641.8	39.45				with T4EndoV	30768	3612.55		60	1.23934	0.747704	0.290749	20.0949	79.9051		60	1.13997	0.248895	1.39073	79.6521	20.3479
lane 7		UV 60 min	w/o T4EndoV	36999.3	123.32			UV 60 min	w/o T4EndoV	34483.6	21100.7		90	1.1938	0.829843	0.186519	12.8911	87.1089		90	0.943567	0.325132	1.12352	64.3484	35.6516
lane 8			with T4EndoV	29854.1	74.4				with T4EndoV	30249.6	4607		120	1.20912	0.903109	0.101912	7.04358	92.9564		120	0.97753	0.383193	0.959216	54.9379	45.0621
lane 9		UV 90 min	w/o T4EndoV	34230.4	137.5			UV 90 min	w/o T4EndoV	28522.2	17204.8
lane 10			with T4EndoV	28673.5	95.58				with T4EndoV	30228.1	5928.37
lane 11		UV 120 min	w/o T4EndoV	28794.9	119.05			UV 120 min	w/o T4EndoV	25961.3	16043.1
lane 12			with T4EndoV	23814.7	88.92				with T4EndoV	26558.1	6288.93
lane 13	htz1∆	w/o UV	w/o T4EndoV	44191.8	132.84		htz1∆	w/o UV	w/o T4EndoV	51362.4	32944.7		htz1∆, TS							htz1∆, NTS
lane 14			with T4EndoV	34644.8	125.77				with T4EndoV	57865.4	36828.1			factor f	IRF	CPDs/frag.	% CPDs	% repair			factor f	IRF	CPDs/frag.	% CPDs	% repair
lane 15		UV 0 min	w/o T4EndoV	28266.4	101.1			UV 0 min	w/o T4EndoV	31904	19079		w/o UV	1.27557	1.20768	-0.188701				w/o UV	0.887618	0.992245	0.00778489
lane 16			with T4EndoV	21495.1	7.54				with T4EndoV	25418.5	1027.25		0	1.31502	0.0980736	2.32204	100	0		0	1.25515	0.0675796	2.69445	100	0
lane 17		UV 30 min	w/o T4EndoV	25533.9	114.43			UV 30 min	w/o T4EndoV	30342.5	17882.2		30	1.0178	0.106735	2.23741	96.3555	3.64452		30	1.0325	0.0725378	2.62365	97.3723	2.62768
lane 18			with T4EndoV	25087.3	12				with T4EndoV	29387.2	1256.3		60	1.04688	0.188676	1.66772	71.8215	28.1785		60	1.23421	0.0890116	2.41899	89.7768	10.2232
lane 19		UV 60 min	w/o T4EndoV	27024.1	100.04			UV 60 min	w/o T4EndoV	43171.7	24924.2		90	0.949317	0.254794	1.3673	58.8836	41.1164		90	1.24253	0.116191	2.15252	79.8874	20.1126
lane 20			with T4EndoV	25814.1	18.03				with T4EndoV	34979.2	1797.54		120	0.857526	0.384614	0.955515	41.1499	58.8501		120	1.10914	0.140982	1.95912	72.7096	27.2904
lane 21		UV 90 min	w/o T4EndoV	25596.5	109.39			UV 90 min	w/o T4EndoV	37661.4	21829.5
lane 22			with T4EndoV	26963.1	29.36				with T4EndoV	30310.3	2041.31
lane 23		UV 120 min	w/o T4EndoV	26524.1	109.16			UV 120 min	w/o T4EndoV	43577	25491.7
lane 24			with T4EndoV	30931	48.96				with T4EndoV	39289.1	3240.24
EXPT3
	Probe Rpb2 TS						Probe Rpb2 NTS
				Lane	Full Fragment					Lane	Full Fragment
lane 1	WT	w/o UV	w/o T4EndoV	19965.4	10621.3		WT	w/o UV	w/o T4EndoV	22272.5	12666.6		WT, TS							WT, NTS
lane 2			with T4EndoV	18519.2	11403.3				with T4EndoV	22363	13964.1			factor f	IRF	CPDs/frag.	% CPDs	% repair			factor f	IRF	CPDs/frag.	% CPDs	% repair
lane 3		UV 0 min	w/o T4EndoV	12432.2	7345.99			UV 0 min	w/o T4EndoV	15358.7	7644.42		w/o UV	1.07809	1.15747	-0.146232				w/o UV	0.995954	1.09798	-0.0934709
lane 4			with T4EndoV	12419.2	895.48				with T4EndoV	14706.5	1395.17		UV 0'	1.00104	0.122027	2.10351	100	0		UV 0'	1.04435	0.190603	1.65756	100	0
lane 5		UV 30 min	w/o T4EndoV	14337.3	6374.04			UV 30 min	w/o T4EndoV	17203.3	7110.85		UV 30'	0.889436	0.190217	1.65959	78.8961	21.1039		UV 30'	0.95013	0.199705	1.61091	97.1856	2.81443
lane 6			with T4EndoV	16119.6	1363.17				with T4EndoV	18106.3	1494.61		UV 60'	1.12994	0.334236	1.09591	52.099	47.901		UV 60'	1.12109	0.28062	1.27075	76.6639	23.3361
lane 7		UV 60 min	w/o T4EndoV	17458.8	8185.52			UV 60 min	w/o T4EndoV	20331.4	8417.88		UV 90'	1.05138	0.477638	0.738902	35.1271	64.8729		UV 90'	1.02941	0.365759	1.00578	60.6782	39.3218
lane 8			with T4EndoV	15451.1	2421.27				with T4EndoV	18135.3	2107.07		UV 120'	1.05133	0.619236	0.479269	22.7842	77.2158		UV 120'	1.08287	0.441718	0.817084	49.2943	50.7057
lane 9		UV 90 min	w/o T4EndoV	16145.9	8684.31			UV 90 min	w/o T4EndoV	20143.6	9009.39
lane 10			with T4EndoV	15356.8	3945.24				with T4EndoV	19568.1	3201.11
lane 11		UV 120 min	w/o T4EndoV	16559.4	9271.36			UV 120 min	w/o T4EndoV	20980.5	9906.57
lane 12			with T4EndoV	15750.9	5460.86				with T4EndoV	19374.8	4041.01
lane 13	htz1∆	w/o UV	w/o T4EndoV	25017.9	13151.9		htz1∆	w/o UV	w/o T4EndoV	27613.3	13188.9		htz1∆, TS							htz1∆, NTS
lane 14			with T4EndoV	24755.3	13025.7				with T4EndoV	27703.2	13031.7			factor f	IRF	CPDs/frag.	% CPDs	% repair			factor f	IRF	CPDs/frag.	% CPDs	% repair
lane 15		UV 0 min	w/o T4EndoV	21600.5	9377.59			UV 0 min	w/o T4EndoV	23602	9061.28		w/o UV	1.01061	1.00091	-0.000909194				w/o UV	0.996757	0.984873	0.0152424
lane 16			with T4EndoV	19102.4	544.51				with T4EndoV	21573.1	780.72		UV 0'	1.13077	0.0656584	2.72329	100	0		UV 0'	1.09405	0.0942634	2.36166	100	0
lane 17		UV 30 min	w/o T4EndoV	23137.8	10202.9			UV 30 min	w/o T4EndoV	26605.8	10390		UV 30'	1.05331	0.0917465	2.38873	87.7147	12.2853		UV 30'	1.1422	0.0932633	2.37233	100.452	-0.451653
lane 18			with T4EndoV	21966.8	888.71				with T4EndoV	23293.5	848.37		UV 60'	0.967053	0.125076	2.07883	76.3353	23.6647		UV 60'	1.00886	0.115879	2.15521	91.2582	8.74181
lane 19		UV 60 min	w/o T4EndoV	21323.1	9482.85			UV 60 min	w/o T4EndoV	22318.7	8867.33		UV 90'	1.15483	0.196095	1.62916	59.8232	40.1768		UV 90'	1.17145	0.149182	1.90259	80.5614	19.4386
lane 20			with T4EndoV	22049.6	1226.49				with T4EndoV	22122.7	1018.51		UV 120'	1.0585	0.247039	1.39821	51.3427	48.6573		UV 120'	1.13182	0.192126	1.6496	69.8492	30.1508
lane 21		UV 90 min	w/o T4EndoV	25441.4	10817.3			UV 90 min	w/o T4EndoV	26793.5	10214.3
lane 22			with T4EndoV	22030.5	1836.82				with T4EndoV	22872.1	1300.77
lane 23		UV 120 min	w/o T4EndoV	20755.1	8774.76			UV 120 min	w/o T4EndoV	20381.7	7949.49
lane 24			with T4EndoV	19608	2047.9				with T4EndoV	18007.8	1349.42

## Sheet: Fig 2C
Figure 2C, Rpb3 ChIP
EXPT 1		WT		htz1∆
		Ct INPUT	Ct Prec. Rpb3	Ct INPUT	Ct Prec. Rpb3
5'-UTR RPB2	w/o UV	18.5766	22.2009	17.1369	21.3237
	UV 5 min	19.0382	21.5841	18.6943	20.782		Relative Rpb3 enrichment (2^-∆∆Ct)
	UV 30 min	19.2881	21.4516	18.8077	21.0025				5'-UTR	middle	3'-end
	UV 60 min	19.0474	21.6684	18.4959	21.0875		WT	UV 0 min	1.26985	2.81156	2.69575
	UV 90 min	19.0917	22.0587	18.4238	20.5325			UV 5 min	2.8212	2.26008	1.66322
middle RPB2	w/o UV	18.5715	21.0492	19.3628	22.3844			UV 30 min	3.2654	1.97234	1.28901
	UV 5 min	18.9029	21.7687	20.3998	23.9301			UV 60 min	2.81612	3.09475	2.36127
	UV 30 min	18.8273	21.7182	20.3478	24.0381			UV 90 min	2.02106	2.5845	2.50227
	UV 60 min	19.0592	21.5441	20.3163	23.7562		htz1∆	UV 0 min	1.38036	3.09579	3.10766
	UV 90 min	19.0489	21.6611	20.3729	23.0115			UV 5 min	5.25443	1.93292	1.50745
3'-end RPB2	w/o UV	22.9882	25.5265	22.6837	25.6998			UV 30 min	4.20543	1.49161	1.10304
	UV 5 min	23.1988	26.507	23.6684	27.5574			UV 60 min	3.4464	1.9144	1.61914
	UV 30 min	23.1353	26.6398	23.6236	27.7492			UV 90 min	2.32406	1.60976	1.40371
	UV 60 min	23.3247	26.1999	23.5927	27.2743
	UV 90 min	23.3275	25.9863	23.603	26.4392
Chr. V	w/o UV	20.0581	24.0271	21.4173	26.0692
	UV 5 min	20.2629	24.305	22.4228	26.9039
	UV 30 min	20.3799	24.2507	22.4488	26.7159
	UV 60 min	20.3113	24.426	22.36	26.7368
	UV 90 min	20.3911	24.3731	22.4789	25.8043
EXPT 2		WT		htz1∆
		Ct INPUT	Ct Prec. Rpb3	Ct INPUT	Ct Prec. Rpb3
5'-UTR RPB2	w/o UV	19.7618	19.5317	18.5968	19.5366
	UV 5 min	19.398	17.701	19.3561	18.3029
	UV 30 min	19.6076	19.1692	19.2853	18.7438		Relative Rpb3 enrichment (2^-∆∆Ct)
	UV 60 min	19.8925	21.0082	19.5	20.8684				5'-UTR	middle	3'-end
	UV 90 min	19.3486	21.3708	19.5593	20.9474		WT	UV 0 min	1.43003	1.7479	1.70091
middle RPB2	w/o UV	23.3837	22.864	22.3032	22.6115			UV 5 min	1.83666	1.14747	0.930099
	UV 5 min	22.9517	21.9334	22.8298	22.9321			UV 30 min	1.64896	1.17881	0.877825
	UV 30 min	23.0466	23.0925	22.6835	23.4687			UV 60 min	2.3578	1.92633	1.41714
	UV 60 min	23.4192	24.8264	22.7906	25.3303			UV 90 min	2.03615	2.30934	1.8399
	UV 90 min	22.9001	24.7406	22.9487	25.6266		htz1∆	UV 0 min	1.364	2.1131	1.78129
3'-end RPB2	w/o UV	23.0592	22.5788	22.0485	22.6032			UV 5 min	2.14976	0.96505	0.842733
	UV 5 min	22.6229	21.9076	22.6252	22.923			UV 30 min	2.35318	0.938147	0.661265
	UV 30 min	22.8217	23.2929	22.4168	23.7066			UV 60 min	2.73888	1.21606	0.882809
	UV 60 min	23.1303	24.9804	22.7441	25.7458			UV 90 min	3.15578	1.29071	0.921241
	UV 90 min	22.5326	24.7009	22.7541	25.9186
Chr. V	w/o UV	19.2184	19.5044	18.089	19.4767
	UV 5 min	18.7053	17.8854	18.7562	18.8072
	UV 30 min	19.1258	19.4091	18.6298	19.3229
	UV 60 min	19.2118	21.5648	18.7171	21.539
	UV 90 min	18.7032	21.7512	18.8524	21.8985
EXPT 3		WT		htz1∆
		Ct INPUT	Ct Prec. Rpb3	Ct INPUT	Ct Prec. Rpb3
5'-UTR RPB2	w/o UV	23.3434	24.919	22.8973	26.0464
	UV 5 min	23.1434	23.6975	23.5777	24.026
	UV 30 min	23.3207	25.033	23.0505	24.4224		Relative Rpb3 enrichment (2^-∆∆Ct)
	UV 60 min	23.4279	25.6612	23.2175	24.9086				5'-UTR	middle	3'-end
	UV 90 min	23.1093	25.7073	22.6836	26.0093		WT	UV 0 min	1.62439	3.12331	3.00788
middle RPB2	w/o UV	20.0502	20.6827	19.5907	21.963			UV 5 min	2.74576	2.10661	1.46629
	UV 5 min	20.1942	21.1306	20.3192	21.9115			UV 30 min	1.96614	1.40629	1.05476
	UV 30 min	20.1829	22.3787	19.9141	22.5178			UV 60 min	2.29075	2.63273	2.22268
	UV 60 min	20.3739	22.4064	20.0097	22.8879			UV 90 min	1.94739	2.39517	2.26082
	UV 90 min	20.2506	22.55	19.8647	23.5357		htz1∆	UV 0 min	1.45253	2.48871	2.29428
3'-end RPB2	w/o UV	23.3073	23.994	23.0103	25.4999			UV 5 min	3.03887	1.37513	1.04361
	UV 5 min	23.3582	24.8174	23.6102	25.6004			UV 30 min	2.97736	1.26776	1.06513
	UV 30 min	23.4182	26.029	23.1801	26.0351			UV 60 min	3.61784	1.58892	1.23724
	UV 60 min	23.7245	26.0013	23.2013	26.4404			UV 90 min	2.72729	2.14677	1.70562
	UV 90 min	23.5136	25.8963	22.9637	26.9665
Chr. V	w/o UV	20.0079	22.2834	19.553	23.2407
	UV 5 min	19.7309	21.7423	20.229	22.2808
	UV 30 min	20.1628	22.8505	19.7405	22.6865
	UV 60 min	20.0037	23.4328	19.8182	23.3644
	UV 90 min	19.9731	23.5327	19.4845	24.2577

## Sheet: Fig 3A
Figure 3A, Recombination analyses pTINV
	WT						htz1∆						WT, UV						htz1∆, UV
	Recombinants	Total	Recombination frequ.	Exp.			Recombinants	Total	Recombination frequ.	Exp.			Recombinants	Total	Recombination frequ.	Exp.			Recombinants	Total	Recombination frequ.	Exp.
Dilution factor	40	40000	1000	x10		Dilution factor	40	40000	1000	x10		Dilution factor	40	40000	1000	x10		Dilution factor	40	4000	1000	x10
1	35	52	0.673077	-3		1	187	123	1.52033	-3		1	34	19	1.78947	-3		1	310	230	13.4783	-3
2	44	118	0.372881	-3		2	420	127	3.30709	-3		2	103	38	2.71053	-3		2	349	270	12.9259	-3
3	39	100	0.39	-3		3	370	181	2.0442	-3		3	68	35	1.94286	-3		3	404	540	7.48148	-3
4	125	140	0.892857	-3		4	210	128	1.64062	-3		4	119	68	1.75	-3		4	266	317	8.39117	-3
5	196	117	1.67521	-3		5	155	124	1.25	-3		5	174	34	5.11765	-3		5	358	292	12.2603	-3
6	51	167	0.305389	-3		6	153	98	1.56122	-3		6	118	37	3.18919	-3		6	229	205	11.1707	-3
Y/X	47.5	115.667	0.410663	-3		Y/X	198.5	130.167	1.52497	-3		Y/X	110.5	38.5	2.87013	-3		Y/X	329.5	309	10.6634	-3
Recombination frequ.		5.31538	x 10	-4		Recombination frequ.		1.60092	x 10	-3		Recombination frequ.		2.32669	x 10	-3		Recombination frequ.		1.17155	x 10	-2
	WT						htz1∆						WT, UV						htz1∆, UV
	Recombinants	Total	Recombination frequ.	Exp.			Recombinants	Total	Recombination frequ.	Exp.			Recombinants	Total	Recombination frequ.	Exp.			Recombinants	Total	Recombination frequ.	Exp.
Dilution factor	40	40000	1000	x10		Dilution factor	40	40000	1000	x10		Dilution factor	40	40000	1000	x10		Dilution factor	40	4000	1000	x10
1	42	87	0.482759	-3		1	65	75	0.866667	-3		1	67	26	2.57692	-3		1	250	244	10.2459	-3
2	48	78	0.615385	-3		2	111	68	1.63235	-3		2	46	23	2	-3		2	175	120	14.5833	-3
3	31	80	0.3875	-3		3	39	30	1.3	-3		3	49	23	2.13043	-3		3	107	121	8.84298	-3
4	58	143	0.405594	-3		4	117	72	1.625	-3		4	74	49	1.5102	-3		4	219	183	11.9672	-3
5	50	110	0.454545	-3		5	201	89	2.25843	-3		5	63	30	2.1	-3		5	261	153	17.0588	-3
6	42	92	0.456522	-3		6	83	93	0.892473	-3		6	58	37	1.56757	-3		6	121	135	8.96296	-3
Y/X	45	98.3333	0.457627	-3		Y/X	97	71.1667	1.363	-3		Y/X	60.5	31.3333	1.93085	-3		Y/X	197	159.333	12.364	-3
Recombination frequ.		4.55534	x 10	-4		Recombination frequ.		1.4625	x 10	-3		Recombination frequ.		2.05	x 10	-3		Recombination frequ.		1.11066	x 10	-2
	WT						htz1∆						WT, UV						htz1∆, UV
	Recombinants	Total	Recombination frequ.	Exp.			Recombinants	Total	Recombination frequ.	Exp.			Recombinants	Total	Recombination frequ.	Exp.			Recombinants	Total	Recombination frequ.	Exp.
Dilution factor	40	40000	1000	x10		Dilution factor	40	40000	1000	x10		Dilution factor	40	40000	1000	x10		Dilution factor	40	4000	1000	x10
1	261	294	0.887755	-3		1	152	112	1.35714	-3		1	72	24	3	-3		1	530	349	15.1862	-3
2	800	183	4.37158	-3		2	135	63	2.14286	-3		2	69	22	3.13636	-3		2	172	304	5.65789	-3
3	105	293	0.358362	-3		3	47	38	1.23684	-3		3	95	42	2.2619	-3		3	370	248	14.9194	-3
4	71	172	0.412791	-3		4	86	68	1.26471	-3		4	152	39	3.89744	-3		4	380	380	10	-3
5	151	355	0.425352	-3		5	209	98	2.13265	-3		5	122	33	3.69697	-3		5	239	248	9.6371	-3
6	252	308	0.818182	-3		6	74	53	1.39623	-3		6	152	29	5.24138	-3		6	213	104	20.4808	-3
Y/X	201.5	267.5	0.753271	-3		Y/X	110.5	72	1.53472	-3		Y/X	108.5	31.5	3.44444	-3		Y/X	304.5	272.167	11.188	-3
Recombination frequ.		6.21767	x 10	-4		Recombination frequ.		1.37668	x 10	-3		Recombination frequ.		3.41667	x 10	-3		Recombination frequ.		1.24597	x 10	-2
	WT						htz1∆
	Recombinants	Total	Recombination frequ.	Exp.			Recombinants	Total	Recombination frequ.	Exp.
Dilution factor	40	40000	1000	x10		Dilution factor	40	40000	1000	x10
1	75	205	0.365854	-3		1	3600	175	20.5714	-3
2	69	112	0.616071	-3		2	123	148	0.831081	-3
3	80	194	0.412371	-3		3	190	145	1.31034	-3
4	144	326	0.441718	-3		4	323	249	1.29719	-3
5	128	226	0.566372	-3		5	262	159	1.6478	-3
6	207	143	1.44755	-3		6	115	59	1.94915	-3
Y/X	104	201	0.517413	-3		Y/X	226	155.833	1.45027	-3
Recombination frequ.		5.04045	x 10	-4		Recombination frequ.		1.47907	x 10	-3
							htz1∆
							Recombinants	Total	Recombination frequ.	Exp.
						Dilution factor	40	40000	1000	x10
						1	69	33	2.09091	-3
						2	69	41	1.68293	-3
						3	61	63	0.968254	-3
						4	85	59	1.44068	-3
						5	360	98	3.67347	-3
						6	69	26	2.65385	-3
						Y/X	69	53.3333	1.29375	-3
						Recombination frequ.		1.88692	x 10	-3

## Sheet: Fig 3B
Figure 3B, Recombination analyses
Co-directional orientation:
	WT						htz1∆						WT, UV						htz1∆, UV
	Recombinants	Total	Recombination frequ.	Exp.			Recombinants	Total	Recombination frequ.	Exp.			Recombinants	Total	Recombination frequ.	Exp.			Recombinants	Total	Recombination frequ.	Exp.
Dilution factor	40	40000	1000	x10		Dilution factor	40	40000	1000	x10		Dilution factor	40	4000	1000	x10		Dilution factor	40	4000	1000	x10
1	137	93	1.47312	-3		1	49	63	0.777778	-3		1	31	135	2.2963	-3		1	30	109	2.75229	-3
2	61	120	0.508333	-3		2	72	38	1.89474	-3		2	9	63	1.42857	-3		2	16	56	2.85714	-3
3	138	128	1.07812	-3		3	96	88	1.09091	-3		3	38	205	1.85366	-3		3	40	149	2.68456	-3
4	127	110	1.15455	-3		4	78	85	0.917647	-3		4	23	132	1.74242	-3		4	47	148	3.17568	-3
5	204	113	1.80531	-3		5	99	101	0.980198	-3		5	25	112	2.23214	-3		5	29	169	1.71598	-3
6	466	143	3.25874	-3		6	101	98	1.03061	-3		6	85	297	2.86195	-3		6	44	184	2.3913	-3
Y/X	137.5	117.833	1.1669	-3		Y/X	87	78.8333	1.10359	-3		Y/X	28	157.333	1.77966	-3		Y/X	35	135.833	2.57669	-3
Recombination frequ.		1.31383	x 10	-3		Recombination frequ.		1.00541	x 10	-3		Recombination frequ.		2.0429	x 10	-3		Recombination frequ.		2.71843	x 10	-3
	WT						htz1∆						WT, UV						htz1∆, UV
	Recombinants	Total	Recombination frequ.	Exp.			Recombinants	Total	Recombination frequ.	Exp.			Recombinants	Total	Recombination frequ.	Exp.			Recombinants	Total	Recombination frequ.	Exp.
Dilution factor	40	40000	1000	x10		Dilution factor	40	40000	1000	x10		Dilution factor	40	40000	1000	x10		Dilution factor	40	4000	1000	x10
1	165	109	1.51376	-3		1	20	174	1.14943	-3		1	76	56	1.35714	-3		1	119	273	4.35897	-3
2	121	118	1.02542	-3		2	22	105	2.09524	-3		2	54	27	2	-3		2	91	224	4.0625	-3
3	180	76	2.36842	-3		3	31	104	2.98077	-3		3	108	23	4.69565	-3		3	128	185	6.91892	-3
4	67	122	0.54918	-3		4	10	137	0.729927	-3		4	55	43	1.27907	-3		4	153	222	6.89189	-3
5	179	106	1.68868	-3		5	6	109	0.550459	-3		5	66	29	2.27586	-3		5	145	200	7.25	-3
6	68	94	0.723404	-3		6	69	137	5.0365	-3		6	83	85	0.976471	-3		6	65	175	3.71429	-3
Y/X	143	104.167	1.3728	-3		Y/X	21	127.667	1.64491	-3		Y/X	71	43.8333	1.61977	-3		Y/X	123.5	213.167	5.79359	-3
Recombination frequ.		1.26959	x 10	-3		Recombination frequ.		1.62233	x 10	-3		Recombination frequ.		1.67857	x 10	-3		Recombination frequ.		5.62543	x 10	-3
	WT						htz1∆						WT, UV						htz1∆, UV
	Recombinants	Total	Recombination frequ.	Exp.			Recombinants	Total	Recombination frequ.	Exp.			Recombinants	Total	Recombination frequ.	Exp.			Recombinants	Total	Recombination frequ.	Exp.
Dilution factor	40	40000	1000	x10		Dilution factor	40	40000	1000	x10		Dilution factor	40	40000	1000	x10		Dilution factor	40	40000	1000	x10
1	274	285	0.961404	-3		1	130	129	1.00775	-3		1	164	106	1.54717	-3		1	104	29	3.58621	-3
2	94	153	0.614379	-3		2	99	108	0.916667	-3		2	45	53	0.849057	-3		2	66	20	3.3	-3
3	430	353	1.21813	-3		3	175	90	1.94444	-3		3	252	147	1.71429	-3		3	125	36	3.47222	-3
4	141	151	0.933775	-3		4	170	93	1.82796	-3		4	110	58	1.89655	-3		4	160	29	5.51724	-3
5	480	328	1.46341	-3		5	197	158	1.24684	-3		5	424	159	2.66667	-3		5	121	16	7.5625	-3
6	229	252	0.90873	-3		6	88	79	1.11392	-3		6	133	82	1.62195	-3		6	133	43	3.09302	-3
Y/X	251.5	253.667	0.991459	-3		Y/X	150	109.5	1.36986	-3		Y/X	148.5	100.833	1.47273	-3		Y/X	123	28.8333	4.2659	-3
Recombination frequ.		9.47589	x 10	-4		Recombination frequ.		1.18038	x 10	-3		Recombination frequ.		1.66812	x 10	-3		Recombination frequ.		3.52921	x 10	-3
							htz1∆												htz1∆, UV
							Recombinants	Total	Recombination frequ.	Exp.									Recombinants	Total	Recombination frequ.	Exp.
						Dilution factor	40	40000	1000	x10								Dilution factor	40	4000	1000	x10
						1	188	174	1.08046	-3								1	77	228	3.37719	-3
						2	91	152	0.598684	-3								2	67	120	5.58333	-3
						3	195	199	0.979899	-3								3	87	137	6.35036	-3
						4	226	237	0.953586	-3								4	46	248	1.85484	-3
						5	167	212	0.787736	-3								5	54	339	1.59292	-3
						6	162	179	0.905028	-3								6	152	184	8.26087	-3
						Y/X	177.5	192.167	0.923677	-3								Y/X	72	209.333	3.43949	-3
						Recombination frequ.		9.29307	x 10	-4								Recombination frequ.		4.48026	x 10	-3
Head-on orientation:
	WT						htz1∆						WT, UV						htz1∆, UV
	Recombinants	Total	Recombination frequ.	Exp.			Recombinants	Total	Recombination frequ.	Exp.			Recombinants	Total	Recombination frequ.	Exp.			Recombinants	Total	Recombination frequ.	Exp.
Dilution factor	40	40000	1000	x10		Dilution factor	40	4000	1000	x10		Dilution factor	40	4000	1000	x10		Dilution factor	40	400	1000	x10
1	52	11	4.72727	-3		1	20	25	8	-3		1	32	59	5.42373	-3		1	23	25	92	-3
2	76	18	4.22222	-3		2	30	22	13.6364	-3		2	33	53	6.22642	-3		2	13	19	68.4211	-3
3	23	7	3.28571	-3		3	0	37	0	-3		3	30	45	6.66667	-3		3	12	36	33.3333	-3
4	31	10	3.1	-3		4	30	85	3.52941	-3		4	32	47	6.80851	-3		4	37	69	53.6232	-3
5	68	29	2.34483	-3		5	30	55	5.45455	-3		5	57	80	7.125	-3		5	21	18	116.667	-3
6	48	11	4.36364	-3		6	40	41	9.7561	-3		6	40	72	5.55556	-3		6	23	39	58.9744	-3
Y/X	50	14.3333	3.48837	-3		Y/X	30	44.1667	6.79245	-3		Y/X	32.5	59.3333	5.47753	-3		Y/X	22	34.3333	64.0777	-3
Recombination frequ.		3.75397	x 10	-3		Recombination frequ.		6.72727	x 10	-3		Recombination frequ.		6.44654	x 10	-3		Recombination frequ.		6.36977	x 10	-2
	WT						htz1∆						WT, UV						htz1∆, UV
	Recombinants	Total	Recombination frequ.	Exp.			Recombinants	Total	Recombination frequ.	Exp.			Recombinants	Total	Recombination frequ.	Exp.			Recombinants	Total	Recombination frequ.	Exp.
Dilution factor	40	40000	1000	x10		Dilution factor	40	4000	1000	x10		Dilution factor	40	4000	1000	x10		Dilution factor	40	400	1000	x10
1	37	10	3.7	-3		1	20	46	4.34783	-3		1	54	57	9.47368	-3		1	23	50	46	-3
2	76	9	8.44444	-3		2	9	24	3.75	-3		2	76	32	23.75	-3		2	29	54	53.7037	-3
3	25	11	2.27273	-3		3	19	54	3.51852	-3		3	48	36	13.3333	-3		3	13	33	39.3939	-3
4	76	15	5.06667	-3		4	31	89	3.48315	-3		4	68	70	9.71429	-3		4	18	51	35.2941	-3
5	60	19	3.15789	-3		5	36	79	4.55696	-3		5	79	65	12.1538	-3		5	24	27	88.8889	-3
6	62	14	4.42857	-3		6	23	49	4.69388	-3		6	41	30	13.6667	-3		6	14	170	8.23529	-3
Y/X	61	13	4.69231	-3		Y/X	21.5	56.8333	3.78299	-3		Y/X	61	48.3333	12.6207	-3		Y/X	20.5	64.1667	31.9481	-3
Recombination frequ.		4.06429	x 10	-3		Recombination frequ.		4.04891	x 10	-3		Recombination frequ.		1.27436	x 10	-2		Recombination frequ.		4.2697	x 10	-2
	WT						htz1∆						WT, UV						htz1∆, UV
	Recombinants	Total	Recombination frequ.	Exp.			Recombinants	Total	Recombination frequ.	Exp.			Recombinants	Total	Recombination frequ.	Exp.			Recombinants	Total	Recombination frequ.	Exp.
Dilution factor	40	40000	1000	x10		Dilution factor	40	4000	1000	x10		Dilution factor	40	4000	1000	x10		Dilution factor	40	400	1000	x10
1	36	28	1.28571	-3		1	33	160	2.0625	-3		1	74	74	10	-3		1	8	23	34.7826	-3
2	5	2	2.5	-3		2	47	56	8.39286	-3		2	19	11	17.2727	-3		2	11	9	122.222	-3
3	34	18	1.88889	-3		3	14	126	1.11111	-3		3	40	116	3.44828	-3		3	9	20	45	-3
4	46	9	5.11111	-3		4	670	94	71.2766	-3		4	59	84	7.02381	-3		4	13	33	39.3939	-3
5	48	25	1.92	-3		5	5	73	0.684932	-3		5	56	66	8.48485	-3		5	6	14	42.8571	-3
6	66	23	2.86957	-3		6	50	148	3.37838	-3		6	77	100	7.7	-3		6	5	8	62.5	-3
Y/X	41	17.5	2.34286	-3		Y/X	40	109.5	3.65297	-3		Y/X	57.5	75.1667	7.64967	-3		Y/X	8.5	17.8333	47.6636	-3
Recombination frequ.		2.21	x 10	-3		Recombination frequ.		2.72044	x 10	-3		Recombination frequ.		8.09242	x 10	-3		Recombination frequ.		4.39286	x 10	-2
							htz1∆						WT, UV						htz1∆, UV
							Recombinants	Total	Recombination frequ.	Exp.			Recombinants	Total	Recombination frequ.	Exp.			Recombinants	Total	Recombination frequ.	Exp.
						Dilution factor	40	40000	1000	x10		Dilution factor	40	40000	1000	x10		Dilution factor	40	4000	1000	x10
						1	28	11	2.54545	-3		1	30	14	21.4286	-3		1	123	35	35.1429	-3
						2	23	6	3.83333	-3		2	22	35	6.28571	-3		2	49	30	16.3333	-3
						3	14	4	3.5	-3		3	35	14	25	-3		3	52	29	17.931	-3
						4	27	8	3.375	-3		4	138	86	16.0465	-3		4	41	21	19.5238	-3
						5	32	6	5.33333	-3		5	51	50	10.2	-3		5	46	42	10.9524	-3
						6	16	3	5.33333	-3		6	45	44	10.2273	-3		6	27	10	27	-3
						Y/X	25	6.33333	3.94737	-3		Y/X	40	40.5	9.87654	-3		Y/X	47.5	27.8333	17.0659	-3
						Recombination frequ.		3.66667	x 10	-3		Recombination frequ.		1.31369	x 10	-2		Recombination frequ.		1.87274	x 10	-2
							htz1∆
							Recombinants	Total	Recombination frequ.	Exp.
						Dilution factor	40	40000	1000	x10
						1	11	5	2.2	-3
						2	22	5	4.4	-3
						3	18	2	9	-3
						4	8	2	4	-3
						5	27	8	3.375	-3
						6	11	9	1.22222	-3
						Y/X	14.5	5.16667	2.80645	-3
						Recombination frequ.		3.6875	x 10	-3

## Sheet: Fig 4C
Figure 4C, Rad52-YFP foci
EXPT 1
	WT		htz1∆		rad26∆	elf1∆
	w/o UV	UV 2h	w/o UV	UV 2h	w/o UV	w/o UV
1 Rad52-YFP focus	38	36	52	55	18	35
2 Rad52-YFP foci	2	14	2	20	3	0
3 or more Rad52-YFP foci	0	4	0	14	0	0
Total with Rad52-YFP foci	40	54	54	89	21	35
S/G2 cells	218	169	138	212	152	203
	WT		htz1∆		rad26∆	elf1∆
% S/G2 cells with:	w/o UV	UV 2h	w/o UV	UV 2h	w/o UV	w/o UV
one Rad52-YFP focus	17.4312	21.3018	37.6812	25.9434	11.8421	17.2414
two Rad52-YFP foci	0.917431	8.28402	1.44928	9.43396	1.97368	0
three ore more Rad52-YFP foci	0	2.36686	0	6.60377	0	0
Rad52-YFP foci	18.3486	31.9527	39.1304	41.9811	13.8158	17.2414
EXPT 2
	WT				htz1∆				rad26∆				elf1∆				htz1∆, 2
	w/o UV	UV 2h	UV 4h	UV 6h	w/o UV	UV 2h	UV 4h	UV 6h	w/o UV	UV 2h	UV 4h	UV 6h	w/o UV	UV 2h	UV 4h	UV 6h	w/o UV	UV 2h	UV 4h	UV 6h
1 Rad52-YFP focus	10	44	19	17	28	26	17	116	25	37	39	49	21	18	55	48	n.d.	39	85	57
2 Rad52-YFP foci	0	15	3	1	0	14	9	13	1	24	10	6	0	7	8	5	n.d.	19	20	4
3 or more Rad52-YFP foci	0	5	1	0	0	22	1	5	0	9	0	2	0	8	4	3	n.d.	24	9	3
Total with Rad52-YFP foci	10	64	23	18	28	62	27	134	26	70	49	57	21	33	67	56	n.d.	82	114	64
S/G2 cells	102	123	81	82	84	102	59	258	157	175	133	191	121	81	219	218	n.d.	133	222	117
	WT				htz1∆				rad26∆				elf1∆				htz1∆, 2
% S/G2 cells with:	w/o UV	UV 2h	UV 4h	UV 6h	w/o UV	UV 2h	UV 4h	UV 6h	w/o UV	UV 2h	UV 4h	UV 6h	w/o UV	UV 2h	UV 4h	UV 6h	w/o UV	UV 2h	UV 4h	UV 6h
one Rad52-YFP focus	9.80392	35.7724	23.4568	20.7317	33.3333	25.4902	28.8136	44.9612	15.9236	21.1429	29.3233	25.6545	17.3554	22.2222	25.1142	22.0183	n.d.	29.3233	38.2883	48.7179
two Rad52-YFP foci	0	12.1951	3.7037	1.21951	0	13.7255	15.2542	5.03876	0.636943	13.7143	7.5188	3.14136	0	8.64198	3.65297	2.29358	n.d.	14.2857	9.00901	3.4188
three ore more Rad52-YFP foci	0	4.06504	1.23457	0	0	21.5686	1.69492	1.93798	0	5.14286	0	1.04712	0	9.87654	1.82648	1.37615	n.d.	18.0451	4.05405	2.5641
Rad52-YFP foci	9.80392	52.0325	28.3951	21.9512	33.3333	60.7843	45.7627	51.938	16.5605	40	36.8421	29.8429	17.3554	40.7407	30.5936	25.6881	n.d.	61.6541	51.3514	54.7009
EXPT 3
	htz1∆				rad26∆				rad26∆, 2
	w/o UV	UV 2h	UV 4h	UV 6h	w/o UV	UV 2h	UV 4h	UV 6h	w/o UV	UV 2h	UV 4h	UV 6h
1 Rad52-YFP focus	51	74	87	94	41	49	46	86	19	45	67	76
2 Rad52-YFP foci	1	18	7	8	0	13	5	5	0	21	10	10
3 or more Rad52-YFP foci	0	22	3	2	0	12	0	0	0	6	3	0
Total with Rad52-YFP foci	52	114	97	104	41	74	51	91	19	72	80	86
S/G2 cells	128	188	175	248	202	134	107	309	203	168	263	280
	htz1∆				rad26∆				rad26∆, 2
% S/G2 cells with:	w/o UV	UV 2h	UV 4h	UV 6h	w/o UV	UV 2h	UV 4h	UV 6h	w/o UV	UV 2h	UV 4h	UV 6h
one Rad52-YFP focus	39.8438	39.3617	49.7143	37.9032	20.297	36.5672	42.9907	27.8317	9.35961	26.7857	25.4753	27.1429
two Rad52-YFP foci	0.78125	9.57447	4	3.22581	0	9.70149	4.6729	1.61812	0	12.5	3.80228	3.57143
three ore more Rad52-YFP foci	0	11.7021	1.71429	0.806452	0	8.95522	0	0	0	3.57143	1.14068	0
Rad52-YFP foci	40.625	60.6383	55.4286	41.9355	20.297	55.2239	47.6636	29.4498	9.35961	42.8571	30.4183	30.7143
EXPT 4
	WT				htz1∆				rad26∆				elf1∆				WT, 2				elf1∆, 2
	w/o UV	UV 2h	UV 4h	UV 6h	w/o UV	UV 2h	UV 4h	UV 6h	w/o UV	UV 2h	UV 4h	UV 6h	w/o UV	UV 2h	UV 4h	UV 6h	w/o UV	UV 2h	UV 4h	UV 6h	w/o UV	UV 2h	UV 4h	UV 6h
1 Rad52-YFP focus	13	30	57	113	80	101	67	105	37	86	131	80	20	31	87	36	104	82	81	78	n.d.	110	64	136
2 Rad52-YFP foci	0	10	11	12	2	46	4	4	0	36	20	9	0	12	16	5	0	18	8	1	n.d.	25	9	9
3 or more Rad52-YFP foci	0	3	1	0	0	27	4	3	0	16	6	0	0	11	2	1	0	5	2	0	n.d.	0	2	2
Total with Rad52-YFP foci	13	43	69	125	82	174	75	112	37	138	157	89	20	54	105	42	104	105	91	79	n.d.	135	75	147
S/G2 cells	71	80	208	338	222	389	164	245	164	407	417	224	139	167	452	116	387	315	356	295	n.d.	400	220	367
	WT				htz1∆				rad26∆				elf1∆				WT, 2				elf1∆, 2
% S/G2 cells with:	w/o UV	UV 2h	UV 4h	UV 6h	w/o UV	UV 2h	UV 4h	UV 6h	w/o UV	UV 2h	UV 4h	UV 6h	w/o UV	UV 2h	UV 4h	UV 6h	w/o UV	UV 2h	UV 4h	UV 6h	w/o UV	UV 2h	UV 4h	UV 6h
one Rad52-YFP focus	18.3099	37.5	27.4038	33.432	36.036	25.964	40.8537	42.8571	22.561	21.1302	31.4149	35.7143	14.3885	18.5629	19.2478	31.0345	26.8734	26.0317	22.7528	26.4407	n.d.	27.5	29.0909	37.0572
two Rad52-YFP foci	0	12.5	5.28846	3.5503	0.900901	11.8252	2.43902	1.63265	0	8.84521	4.79616	4.01786	0	7.18563	3.53982	4.31034	0	5.71429	2.24719	0.338983	n.d.	6.25	4.09091	2.45232
three ore more Rad52-YFP foci	0	3.75	0.480769	0	0	6.94087	2.43902	1.22449	0	3.9312	1.43885	0	0	6.58683	0.442478	0.862069	0	1.5873	0.561798	0	n.d.	0	0.909091	0.544959
Rad52-YFP foci	18.3099	53.75	33.1731	36.9822	36.9369	44.7301	45.7317	45.7143	22.561	33.9066	37.6499	39.7321	14.3885	32.3353	23.2301	36.2069	26.8734	33.3333	25.5618	26.7797	n.d.	33.75	34.0909	40.0545
EXPT 5
	WT	elf1∆	elf1∆, 2
	w/o UV	w/o UV	w/o UV
1 Rad52-YFP focus	10	25	19
2 Rad52-YFP foci	1	0	1
3 or more Rad52-YFP foci	0	0	0
Total with Rad52-YFP foci	11	25	20
S/G2 cells	57	99	105
	WT	elf1∆	elf1∆, 2
% S/G2 cells with:	w/o UV	w/o UV	w/o UV
one Rad52-YFP focus	17.5439	25.2525	18.0952
two Rad52-YFP foci	1.75439	0	0.952381
three ore more Rad52-YFP foci	0	0	0
Rad52-YFP foci	19.2982	25.2525	19.0476

## Sheet: Fig S2 B
Supplementary Figure S2, quantification of CPD repair on the RPB2 fragment
GEL1
	Probe Rpb2 TS						Probe Rpb2 NTS
				Lane	Full Fragment					Lane	Full Fragment
lane 1	WT	UV 0 min	w/o T4EndoV	17660.3	10975.5		WT	UV 0 min	w/o T4EndoV	11758.2	6589.55		WT, TS							WT, NTS
lane 2			with T4EndoV	15015.1	520.05				with T4EndoV	10075.6	561.77			factor f	IRF	CPDs/frag.	% CPDs	% repair			factor f	IRF	CPDs/frag.	% CPDs	% repair
lane 3		UV 60 min	w/o T4EndoV	13362	7780.28			UV 60 min	w/o T4EndoV	9519.88	5091.53		UV 0'	1.17617	0.05573	2.88724	100	0		UV 0'	1.16699	0.0994879	2.30772	100	0
lane 4			with T4EndoV	13144.4	2276.68				with T4EndoV	8753.22	989.27		UV 60'	1.01656	0.297467	1.21245	41.9936	58.0064		UV 60'	1.08759	0.211315	1.55441	67.3568	32.6432
lane 5		UV 120 min	w/o T4EndoV	20155.6	8801.42			UV 120 min	w/o T4EndoV	9487.68	5140.22		UV 120'	0.88197	0.594818	0.5195	17.993	82.007		UV 120'	1.04556	0.371262	0.990846	42.9362	57.0638
lane 6			with T4EndoV	22852.9	5235.24				with T4EndoV	9074.24	1825.21
lane 7	fes1∆	UV 0 min	w/o T4EndoV	n.d.	n.d.		fes1∆	UV 0 min	w/o T4EndoV	10121.5	5347.26									fes1∆, NTS
lane 8			with T4EndoV	n.d.	n.d.				with T4EndoV	11577.6	674.13										factor f	IRF	CPDs/frag.	% CPDs	% repair
lane 9		UV 60 min	w/o T4EndoV	n.d.	n.d.			UV 60 min	w/o T4EndoV	5541.18	2695.9									UV 0'	0.874231	0.110215	2.20533	100	0
lane 10			with T4EndoV	n.d.	n.d.				with T4EndoV	5347.96	644.27									UV 60'	1.03613	0.247616	1.39588	63.2957	36.7043
lane 11		UV 120 min	w/o T4EndoV	n.d.	n.d.			UV 120 min	w/o T4EndoV	13056.8	6785.24									UV 120'	1.14511	0.397655	0.92217	41.8156	58.1844
lane 12			with T4EndoV	n.d.	n.d.				with T4EndoV	11402.3	2356.27
lane 13	gim5∆	UV 0 min	w/o T4EndoV	n.d.	n.d.		gim5∆	UV 0 min	w/o T4EndoV	13051.2	7076.86									gim5∆, NTS
lane 14			with T4EndoV	n.d.	n.d.				with T4EndoV	12834.2	873.31										factor f	IRF	CPDs/frag.	% CPDs	% repair
lane 15		UV 60 min	w/o T4EndoV	n.d.	n.d.			UV 60 min	w/o T4EndoV	12146	6135.98									UV 0'	1.0169	0.12549	2.07553	100	0
lane 16			with T4EndoV	n.d.	n.d.				with T4EndoV	11721	1474.84									UV 60'	1.03626	0.249075	1.39	66.9709	33.0291
lane 17		UV 120 min	w/o T4EndoV	n.d.	n.d.			UV 120 min	w/o T4EndoV	11381.4	5927.12									UV 120'	1.05429	0.386957	0.949442	45.7445	54.2555
lane 18			with T4EndoV	n.d.	n.d.				with T4EndoV	10795.2	2175.43
lane 19	qri7∆	UV 0 min	w/o T4EndoV	26484.7	7899.34		qri7∆	UV 0 min	w/o T4EndoV	9643.38	4470.58		qri7∆, TS							qri7∆, NTS
lane 20			with T4EndoV	21548.2	934.45				with T4EndoV	8913.61	630.69			factor f	IRF	CPDs/frag.	% CPDs	% repair			factor f	IRF	CPDs/frag.	% CPDs	% repair
lane 21		UV 60 min	w/o T4EndoV	21651.2	7326.37			UV 60 min	w/o T4EndoV	9246.85	4161.23		UV 0'	1.22909	0.145395	1.9283	100	0		UV 0'	1.08187	0.152626	1.87977	100	0
lane 22			with T4EndoV	17295.2	2559.91				with T4EndoV	8213.89	1041.76		UV 60'	1.25187	0.437415	0.826872	42.8809	57.1191		UV 60'	1.12576	0.281832	1.26644	67.3723	32.6277
lane 23		UV 120 min	w/o T4EndoV	21387.5	8592.06			UV 120 min	w/o T4EndoV	10588.8	4837.81		UV 120'	0.754964	0.653269	0.425767	22.0799	77.9201		UV 120'	0.737214	0.45273	0.79246	42.1574	57.8426
lane 24			with T4EndoV	28329.1	7434.69				with T4EndoV	14363.2	2970.94
GEL2, A
	Probe Rpb2 TS						Probe Rpb2 NTS
				Lane	Full Fragment					Lane	Full Fragment
lane 1	WT	UV 0 min	w/o T4EndoV	6893.36	4526.41		WT	UV 0 min	w/o T4EndoV	10348.1	5602.11		WT, TS							WT, NTS
lane 2			with T4EndoV	5349.55	187.31				with T4EndoV	11785.5	1127.11			factor f	IRF	CPDs/frag.	% CPDs	% repair			factor f	IRF	CPDs/frag.	% CPDs	% repair
lane 3		UV 60 min	w/o T4EndoV	4322.02	2713.36			UV 60 min	w/o T4EndoV	6143.66	3518.15		UV 0'	1.28859	0.0533238	2.93137	100	0		UV 0'	0.878041	0.123136	2.09446	100	0
lane 4			with T4EndoV	3091.15	739.83				with T4EndoV	5668.41	663.6		UV 60'	1.39819	0.381234	0.964343	32.8973	67.1027		UV 60'	1.08384	0.204436	1.5875	75.7951	24.2049
lane 5		UV 120 min	w/o T4EndoV	4940.74	3153.37			UV 120 min	w/o T4EndoV	6668.16	3885.52		UV 120'	1.24463	0.657239	0.419708	14.3178	85.6822		UV 120'	1.03805	0.333824	1.09714	52.383	47.617
lane 6			with T4EndoV	3969.63	1665.16				with T4EndoV	6423.72	1249.53
lane 7	fes1∆	UV 0 min	w/o T4EndoV	4460.15	2759.69		fes1∆	UV 0 min	w/o T4EndoV	6280.76	3522.72		fes1∆, TS							fes1∆, NTS
lane 8			with T4EndoV	3038	79.05				with T4EndoV	6031.5	228.14			factor f	IRF	CPDs/frag.	% CPDs	% repair			factor f	IRF	CPDs/frag.	% CPDs	% repair
lane 9		UV 60 min	w/o T4EndoV	2957.39	1891.29			UV 60 min	w/o T4EndoV	4272.5	2453.7		UV 0'	1.46812	0.0420536	3.16881	100	0		UV 0'	1.04133	0.0674389	2.69653	100	0
lane 10			with T4EndoV	1894.97	484.43				with T4EndoV	3632.57	383.33		UV 60'	1.56065	0.399741	0.916937	28.9363	71.0637		UV 60'	1.17616	0.183747	1.6942	62.8287	37.1713
lane 11		UV 120 min	w/o T4EndoV	4485.32	2698.56			UV 120 min	w/o T4EndoV	5813.94	3570.7		UV 120'	1.09473	0.687093	0.375286	11.8431	88.1569		UV 120'	0.935367	0.356622	1.03108	38.2372	61.7628
lane 12			with T4EndoV	4097.18	1693.71				with T4EndoV	6215.68	1361.38
lane 13	gim5∆	UV 0 min	w/o T4EndoV	5377.15	3324.01		gim5∆	UV 0 min	w/o T4EndoV	7818.39	4449.78		gim5∆, TS							gim5∆, NTS
lane 14			with T4EndoV	4206.54	183.47				with T4EndoV	7721.1	597.68			factor f	IRF	CPDs/frag.	% CPDs	% repair			factor f	IRF	CPDs/frag.	% CPDs	% repair
lane 15		UV 60 min	w/o T4EndoV	6216.5	3722.37			UV 60 min	w/o T4EndoV	8437.7	4967.17		UV 0'	1.27828	0.0705553	2.65136	100	0		UV 0'	1.0126	0.124542	2.08311	100	0
lane 16			with T4EndoV	4201.31	1034.14				with T4EndoV	7598.12	935.19		UV 60'	1.47966	0.411075	0.88898	33.5292	66.4708		UV 60'	1.1105	0.209078	1.56505	75.1303	24.8697
lane 17		UV 120 min	w/o T4EndoV	3455.83	2055.21			UV 120 min	w/o T4EndoV	4982.91	2760.55		UV 120'	0.955272	0.719374	0.329374	12.4228	87.5772		UV 120'	0.833111	0.407742	0.897122	43.0665	56.9335
lane 18			with T4EndoV	3617.64	1547.69				with T4EndoV	5981.09	1351.07
lane 19	qri7∆	UV 0 min	w/o T4EndoV	4748.78	2912.85		qri7∆	UV 0 min	w/o T4EndoV	6832.12	3836.14		qri7∆, TS							qri7∆, NTS
lane 20			with T4EndoV	3026.71	133.96				with T4EndoV	6726.47	462.12			factor f	IRF	CPDs/frag.	% CPDs	% repair			factor f	IRF	CPDs/frag.	% CPDs	% repair
lane 21		UV 60 min	w/o T4EndoV	3720.94	2303.13			UV 60 min	w/o T4EndoV	6040.89	3125.83		UV 0'	1.56896	0.0721553	2.62893	100	0		UV 0'	1.01571	0.122357	2.10081	100	0
lane 22			with T4EndoV	4084.33	1187.12				with T4EndoV	8478.76	1148.27		UV 60'	0.911028	0.469578	0.75592	28.7539	71.2461		UV 60'	0.712473	0.261726	1.34046	63.8066	36.1934
lane 23		UV 120 min	w/o T4EndoV	6106.37	3689.29			UV 120 min	w/o T4EndoV	11813.4	5161.6		UV 120'	1.21306	0.690526	0.370302	14.0856	85.9144		UV 120'	0.941845	0.354854	1.03605	49.3165	50.6835
lane 24			with T4EndoV	5033.85	2100.1				with T4EndoV	12542.8	1944.71
GEL2, B
	Probe Rpb2 TS						Probe Rpb2 NTS
				Lane	Full Fragment					Lane	Full Fragment
lane 1	clb5∆	UV 0 min	w/o T4EndoV	3777.18	1336.96		clb5∆	UV 0 min	w/o T4EndoV	1703.28	457.92		clb5∆, TS							clb5∆, NTS
lane 2			with T4EndoV	3687.58	137.17				with T4EndoV	1285.5	39.34			factor f	IRF	CPDs/frag.	% CPDs	% repair			factor f	IRF	CPDs/frag.	% CPDs	% repair
lane 3		UV 60 min	w/o T4EndoV	5998.88	2505.72			UV 60 min	w/o T4EndoV	2108.17	917.78		UV 0'	1.0243	0.105091	2.25293	100	0		UV 0'	1.32499	0.113831	2.17304	100	0
lane 4			with T4EndoV	6029.13	1064.06				with T4EndoV	1873.97	208.58		UV 60'	0.994983	0.422522	0.861514	38.2398	61.7602		UV 60'	1.12498	0.255668	1.36387	62.7633	37.2367
lane 5		UV 120 min	w/o T4EndoV	5821.75	2343.18			UV 120 min	w/o T4EndoV	1644.82	815.14		UV 120'	0.990552	0.714893	0.335623	14.8972	85.1028		UV 120'	1.0388	0.463644	0.768638	35.3715	64.6285
lane 6			with T4EndoV	5877.28	1691.1				with T4EndoV	1583.39	363.82
lane 7	doc1∆	UV 0 min	w/o T4EndoV	5657.61	2520.04		doc1∆	UV 0 min	w/o T4EndoV	1609.7	865.7		doc1∆, TS							doc1∆, NTS
lane 8			with T4EndoV	5276.29	159.89				with T4EndoV	1621.79	55.82			factor f	IRF	CPDs/frag.	% CPDs	% repair			factor f	IRF	CPDs/frag.	% CPDs	% repair
lane 9		UV 60 min	w/o T4EndoV	5999.94	2872.18			UV 60 min	w/o T4EndoV	1889.71	1057.19		UV 0'	1.07227	0.0680328	2.68777	100	0		UV 0'	0.992545	0.0639989	2.74889	100	0
lane 10			with T4EndoV	5554.31	1108.56				with T4EndoV	1937.47	222.8		UV 60'	1.08023	0.416931	0.874834	32.5488	67.4512		UV 60'	0.975349	0.205552	1.58205	57.5525	42.4475
lane 11		UV 120 min	w/o T4EndoV	5464.98	2370.86			UV 120 min	w/o T4EndoV	1936.57	923.62		UV 120'	0.971763	0.705203	0.34927	12.9948	87.0052		UV 120'	1.0565	0.469031	0.757087	27.5416	72.4584
lane 12			with T4EndoV	5623.78	1720.52				with T4EndoV	1833.01	410.04
lane 13	htz1∆	UV 0 min	w/o T4EndoV	9028.4	4855.83		htz1∆	UV 0 min	w/o T4EndoV	2917.5	1543.45		htz1∆, TS							htz1∆, NTS
lane 14			with T4EndoV	8176.76	446.99				with T4EndoV	2718.97	139.38			factor f	IRF	CPDs/frag.	% CPDs	% repair			factor f	IRF	CPDs/frag.	% CPDs	% repair
lane 15		UV 60 min	w/o T4EndoV	8384.35	4345.94			UV 60 min	w/o T4EndoV	3147.23	1420.47		UV 0'	1.10415	0.10164	2.28632	100	0		UV 0'	1.07302	0.0968979	2.3341	100	0
lane 16			with T4EndoV	8791.52	1403.7				with T4EndoV	3266.59	285.1		UV 60'	0.953686	0.308032	1.17755	51.5042	48.4958		UV 60'	0.96346	0.193374	1.64313	70.3967	29.6033
lane 17		UV 120 min	w/o T4EndoV	7515.76	3621.83			UV 120 min	w/o T4EndoV	2801.42	1180.01		UV 120'	1.00363	0.553961	0.590662	25.8346	74.1654		UV 120'	0.958484	0.331917	1.10287	47.2504	52.7496
lane 18			with T4EndoV	7488.56	1999.09				with T4EndoV	2922.76	408.63
lane 19	mph1∆	UV 0 min	w/o T4EndoV	3438.75	1828.05		mph1∆	UV 0 min	w/o T4EndoV	5226.18	2440.2		mph1∆, TS							mph1∆, NTS
lane 20			with T4EndoV	3002.6	141.74				with T4EndoV	5400.4	344.77			factor f	IRF	CPDs/frag.	% CPDs	% repair			factor f	IRF	CPDs/frag.	% CPDs	% repair
lane 21		UV 60 min	w/o T4EndoV	1833.19	911.74			UV 60 min	w/o T4EndoV	4243	2560.61		UV 0'	1.14526	0.0887989	2.42138	100	0		UV 0'	0.967739	0.13673	1.98975	100	0
lane 22			with T4EndoV	1624.93	363.32				with T4EndoV	3072.3	350.18		UV 60'	1.12817	0.449564	0.799478	33.0174	66.9826		UV 60'	1.38105	0.277419	1.28223	64.4416	35.5584
lane 23		UV 120 min	w/o T4EndoV	3123.88	1542.64			UV 120 min	w/o T4EndoV	4954.25	2180.47		UV 120'	1.30418	0.636904	0.451136	18.6313	81.3687		UV 120'	1.22455	0.375722	0.978905	49.1974	50.8026
lane 24			with T4EndoV	2395.29	753.36				with T4EndoV	4045.76	669.02
GEL3, A
	Probe Rpb2 TS						Probe Rpb2 NTS
				Lane	Full Fragment					Lane	Full Fragment
lane 1	hir1∆	UV 0 min	w/o T4EndoV	69497.9	38418.2		hir1∆	UV 0 min	w/o T4EndoV	10698.1	7025.78		hir1∆, TS							hir1∆, NTS
lane 2			with T4EndoV	60710.4	5292.5				with T4EndoV	8909.7	958.94			factor f	IRF	CPDs/frag.	% CPDs	% repair			factor f	IRF	CPDs/frag.	% CPDs	% repair
lane 3		UV 60 min	w/o T4EndoV	55230.2	30694.5			UV 60 min	w/o T4EndoV	8126.2	5643.38		UV 0'	1.14474	0.1577	1.84706	100	0		UV 0'	1.20072	0.163885	1.80859	100	0
lane 4			with T4EndoV	44636.2	12630.4				with T4EndoV	5744.63	1408.26		UV 60'	1.23734	0.509149	0.675014	36.5454	63.4546		UV 60'	1.41457	0.352995	1.0413	57.5753	42.4247
lane 5		UV 120 min	w/o T4EndoV	51164.9	28207.6			UV 120 min	w/o T4EndoV	7925.76	5449.97		UV 120'	1.02186	0.755557	0.280301	15.1755	84.8245		UV 120'	1.09631	0.514645	0.664278	36.7291	63.2709
lane 6			with T4EndoV	50070.2	20856.4				with T4EndoV	7229.46	2558.39
lane 13	nup84∆	UV 0 min	w/o T4EndoV	59224.9	21184.5		nup84∆	UV 0 min	w/o T4EndoV	10247.4	4043.3		nup84∆, TS							nup84∆, NTS
lane 14			with T4EndoV	53940.9	2807.02				with T4EndoV	8518.98	533.69			factor f	IRF	CPDs/frag.	% CPDs	% repair			factor f	IRF	CPDs/frag.	% CPDs	% repair
lane 15		UV 60 min	w/o T4EndoV	47625.1	17418.4			UV 60 min	w/o T4EndoV	7903.24	3579.59		UV 0'	1.09796	0.145484	1.92769	100	0		UV 0'	1.20289	0.158774	1.84027	100	0
lane 16			with T4EndoV	48119.9	3497.63				with T4EndoV	7375.85	512.44		UV 60'	0.989718	0.198736	1.61578	83.8192	16.1808		UV 60'	1.0715	0.153392	1.87476	101.874	-1.87387
lane 17		UV 120 min	w/o T4EndoV	41732.8	15723.7			UV 120 min	w/o T4EndoV	6419.53	2927.58		UV 120'	1.16028	0.29227	1.23008	63.811	36.189		UV 120'	1.34407	0.20916	1.56466	85.023	14.977
lane 18			with T4EndoV	35968	3960.74				with T4EndoV	4776.18	455.58
lane 19	rpb9∆	UV 0 min	w/o T4EndoV	48391.2	16875.7		rpb9∆	UV 0 min	w/o T4EndoV	7874.54	3128.66		rpb9∆, TS							rpb9∆, NTS
lane 20			with T4EndoV	48894.4	2401.71				with T4EndoV	7942.45	428.99			factor f	IRF	CPDs/frag.	% CPDs	% repair			factor f	IRF	CPDs/frag.	% CPDs	% repair
lane 21		UV 60 min	w/o T4EndoV	57666.8	19519.5			UV 60 min	w/o T4EndoV	9837.91	3507.73		UV 0'	0.989708	0.140853	1.96004	100	0		UV 0'	0.99145	0.135944	1.99551	100	0
lane 22			with T4EndoV	69692.5	8816.66				with T4EndoV	12406.4	1115.25		UV 60'	0.827447	0.373746	0.984179	50.2122	49.7878		UV 60'	0.792974	0.252119	1.37786	69.0477	30.9523
lane 23		UV 120 min	w/o T4EndoV	74134.6	25094.8			UV 120 min	w/o T4EndoV	13376.4	4652.28		UV 120'	0.962455	0.633158	0.457036	23.3177	76.6823		UV 120'	0.995049	0.423333	0.859597	43.0765	56.9235
lane 24			with T4EndoV	77026.5	16508.8				with T4EndoV	13442.9	1979.26
GEL3, B
	Probe Rpb2 TS						Probe Rpb2 NTS
				Lane	Full Fragment					Lane	Full Fragment
lane 7	nup84∆	UV 0 min	w/o T4EndoV	69584.5	40729.2		nup84∆	UV 0 min	w/o T4EndoV	12159.8	7012.76		nup84∆, TS							nup84∆, NTS
lane 8			with T4EndoV	65751.3	4911.82				with T4EndoV	11340.6	1057.55			factor f	IRF	CPDs/frag.	% CPDs	% repair			factor f	IRF	CPDs/frag.	% CPDs	% repair
lane 9		UV 60 min	w/o T4EndoV	52002.7	29993			UV 60 min	w/o T4EndoV	9236.69	5208.02		UV 0'	1.0583	0.127628	2.05864	100	0		UV 0'	1.07223	0.161696	1.82204	100	0
lane 10			with T4EndoV	51920.9	5491.85				with T4EndoV	8903.16	928.67		UV 60'	1.00157	0.183393	1.69612	82.3906	17.6094		UV 60'	1.03746	0.184995	1.68742	92.612	7.388
lane 11		UV 120 min	w/o T4EndoV	36139.7	20895.9			UV 120 min	w/o T4EndoV	6572.85	3826.94		UV 120'	0.989945	0.275967	1.28747	62.5401	37.4599		UV 120'	1.12061	0.223214	1.49962	82.3048	17.6952
lane 12			with T4EndoV	36506.7	5825.16				with T4EndoV	5865.44	762.29
lane 13	rpb9∆	UV 0 min	w/o T4EndoV	46105	24886.9		rpb9∆	UV 0 min	w/o T4EndoV	8131.45	4614.65		rpb9∆, TS							rpb9∆, NTS
lane 14			with T4EndoV	48224.2	3429.51				with T4EndoV	7974.01	726.43			factor f	IRF	CPDs/frag.	% CPDs	% repair			factor f	IRF	CPDs/frag.	% CPDs	% repair
lane 15		UV 60 min	w/o T4EndoV	57314.6	30327.9			UV 60 min	w/o T4EndoV	9965.14	5419.97		UV 0'	0.956056	0.131748	2.02686	100	0		UV 0'	1.01974	0.160526	1.8293	100	0
lane 16			with T4EndoV	57321.8	10544.3				with T4EndoV	10300.4	1477.87		UV 60'	0.999875	0.347634	1.05661	52.1301	47.8699		UV 60'	0.967453	0.263797	1.33258	72.8464	27.1536
lane 17		UV 120 min	w/o T4EndoV	59559.1	31217.5			UV 120 min	w/o T4EndoV	10785.7	5848.06		UV 120'	1.05367	0.600577	0.509865	25.1553	74.8447		UV 120'	1.09042	0.423398	0.859443	46.9821	53.0179
lane 18			with T4EndoV	56525.2	17793.5				with T4EndoV	9891.32	2270.73
lane 19	htz1∆	UV 0 min	w/o T4EndoV	65246.9	25774.4		htz1∆	UV 0 min	w/o T4EndoV	11635.2	4642.59		htz1∆, TS							htz1∆, NTS
lane 20			with T4EndoV	77052.1	3299.72				with T4EndoV	14710.6	677.5			factor f	IRF	CPDs/frag.	% CPDs	% repair			factor f	IRF	CPDs/frag.	% CPDs	% repair
lane 21		UV 60 min	w/o T4EndoV	84008.8	32793.4			UV 60 min	w/o T4EndoV	15238.4	5691.84		UV 0'	0.846789	0.108408	2.22185	100	0		UV 0'	0.790941	0.115423	2.15915	100	0
lane 22			with T4EndoV	84365	9932.54				with T4EndoV	15882	1124.3		UV 60'	0.995779	0.301604	1.19864	53.9479	46.0521		UV 60'	0.959476	0.189524	1.66324	77.0322	22.9678
lane 23		UV 120 min	w/o T4EndoV	87294.9	32732.3			UV 120 min	w/o T4EndoV	16474.1	5791.57		UV 120'	1.07278	0.597591	0.514848	23.1721	76.8279		UV 120'	1.06094	0.349158	1.05223	48.7336	51.2664
lane 24			with T4EndoV	81372.4	18233.5				with T4EndoV	15527.8	1906.02
GEL4
							Probe Rpb2 NTS
										Lane	Full Fragment
						lane 1	clb5∆	UV 0 min	w/o T4EndoV	10226	4740.52									clb5∆, NTS
						lane 2			with T4EndoV	13461.4	260.86										factor f	IRF	CPDs/frag.	% CPDs	% repair
						lane 3		UV 60 min	w/o T4EndoV	7237.85	2217.52									UV 0'	0.759651	0.0418019	3.17481	100	0
						lane 4			with T4EndoV	12184.2	554.38									UV 60'	0.594035	0.148509	1.90711	60.07	39.93
						lane 5		UV 120 min	w/o T4EndoV	5774.83	1678.06									UV 120'	0.708957	0.292158	1.23046	38.757	61.243
						lane 6			with T4EndoV	8145.53	691.52
						lane 7	doc1∆	UV 0 min	w/o T4EndoV	8114.63	2779.13									doc1∆, NTS
						lane 8			with T4EndoV	13926.6	277.09										factor f	IRF	CPDs/frag.	% CPDs	% repair
						lane 9		UV 60 min	w/o T4EndoV	10825.2	5664.89									UV 0'	0.582673	0.0580947	2.84568	100	0
						lane 10			with T4EndoV	9792.07	1033.56									UV 60'	1.1055	0.2017	1.60098	56.2599	43.7401
						lane 11		UV 120 min	w/o T4EndoV	13805.8	6274.52									UV 120'	0.94392	0.314457	1.15691	40.6549	59.3451
						lane 12			with T4EndoV	14626	2090.29
						lane 13	mph1∆	UV 0 min	w/o T4EndoV	n.d.	n.d.
						lane 14			with T4EndoV	n.d.	n.d.
						lane 15		UV 60 min	w/o T4EndoV	n.d.	n.d.
						lane 16			with T4EndoV	n.d.	n.d.
						lane 17		UV 120 min	w/o T4EndoV	n.d.	n.d.
						lane 18			with T4EndoV	n.d.	n.d.
						lane 19	hir1∆	UV 0 min	w/o T4EndoV	14758.4	6727.98									hir1∆, NTS
						lane 20			with T4EndoV	23045.2	1554.07										factor f	IRF	CPDs/frag.	% CPDs	% repair
						lane 21		UV 60 min	w/o T4EndoV	16820.5	9912.06									UV 0'	0.640411	0.147926	1.91104	100	0
						lane 22			with T4EndoV	19185.3	3167.84									UV 60'	0.876741	0.280202	1.27225	66.5734	33.4266
						lane 23		UV 120 min	w/o T4EndoV	20911.2	11733.4									UV 120'	0.741918	0.50307	0.687026	35.9503	64.0497
						lane 24			with T4EndoV	28185.3	7956.05

## Sheet: Fig S3 A
Supplementary Figure S3A, RPB2 mRNA
EXPT 1
	Ct RPB2	Ct SCR1	2^-∆Ct
WT	22.4601	17.8279	0.0403254
htz1∆	22.1487	18.0364	0.0578202
EXPT 2
	Ct RPB2	Ct SCR1	2^-∆Ct
WT	22.3881	17.8332	0.0425421
htz1∆	22.1333	17.9465	0.0549098
EXPT 3
	Ct RPB2	Ct SCR1	2^-∆Ct
WT	22.5376	17.8227	0.0380773
htz1∆	22.4245	17.5223	0.0462822

## Sheet: Fig S3 B
Supplementary Figure S3B, Htz1-Myc H2B-HA ChIP
EXPT 1
		Ct INPUT	Ct Prec. Myc	Ct Prec. HA
5'-UTR RPB2	w/o UV	21.2446	22.0156	19.5672			Relative Htz1 enrichment (2^-∆Ct Myc / 2^-∆Ct HA)
	UV 30 min	21.3816	21.7912	19.6166				5'-UTR RPB2	middle RPB2	3'-end RPB2	Chr. V
	UV 60 min	22.304	21.637	20.0265			w/o UV	0.183205	0.0465712	0.0473255	0.334491
	UV 90 min	20.971	20.7872	19.1723			UV 30 min	0.221512	0.0581708	0.0686512	0.336573
middle RPB2	w/o UV	23.6822	25.3639	20.9394			UV 60 min	0.327475	0.0863242	0.111845	0.534089
	UV 30 min	23.5506	24.9274	20.8238			UV 90 min	0.326472	0.098014	0.120821	0.508851
	UV 60 min	24.0937	24.8301	21.296
	UV 90 min	23.1992	23.9049	20.554
3'-end RPB2	w/o UV	23.9614	25.954	21.5528
	UV 30 min	23.9177	25.2638	21.3993
	UV 60 min	25.0032	25.0542	21.8938
	UV 90 min	23.6177	24.2014	21.1523
Chr. V	w/o UV	22.9141	23.1393	21.5593
	UV 30 min	22.9306	22.9008	21.3298
	UV 60 min	23.5528	22.7801	21.8753
	UV 90 min	22.5687	22.0118	21.0371
EXPT 2
		Ct INPUT	Ct Prec. Myc	Ct Prec. HA
5'-UTR RPB2	w/o UV	21.3334	22.2134	19.938			Relative Htz1 enrichment (2^-∆Ct Myc / 2^-∆Ct HA)
	UV 30 min	21.2468	21.7381	19.8614				5'-UTR RPB2	middle RPB2	3'-end RPB2	Chr. V
	UV 60 min	24.6516	24.2469	22.343			w/o UV	0.273461	0.0657151	0.0690981	0.412953
	UV 90 min	23.9029	24.1385	22.3851			UV 30 min	0.272298	0.0777859	0.0720076	0.361929
middle RPB2	w/o UV	23.3817	25.1929	21.4316			UV 60 min	0.267228	0.0894126	0.0889482	0.351937
	UV 30 min	23.1725	24.5569	20.8726			UV 90 min	0.296609	0.106465	0.0920684	0.399131
	UV 60 min	19.75	20.2815	16.7982
	UV 90 min	19.1104	20.116	16.8844
3'-end RPB2	w/o UV	23.9642	25.8876	21.9885
	UV 30 min	23.8404	25.2752	21.4795
	UV 60 min	24.7362	25.2598	21.7689
	UV 90 min	23.9319	25.1256	21.6844
Chr. V	w/o UV	22.9296	23.1208	22.0783
	UV 30 min	22.7659	22.8947	21.4284
	UV 60 min	23.3442	22.6233	21.1167
	UV 90 min	22.7049	22.6149	21.2898
EXPT IgG Control
		Ct INPUT	Ct Prec. IgG	Ct Prec. HA
5'-UTR RPB2	w/o UV	23.2887	33.3227	23.91			Relative IgG enrichment (2^-∆Ct IgG / 2^-∆Ct HA)
	UV 30 min	23.107	31.9605	23.9804				5'-UTR RPB2	middle RPB2	3'-end RPB2	Chr. V
	UV 60 min	23.2241	30.9064	23.5465			w/o UV	0.00146719	0.00179987	0.00176078	0.00350322
	UV 90 min	24.0018	30.9454	24.0835			UV 30 min	0.00396068	0.00364802	0.0031669	0.00605303
middle RPB2	w/o UV	23.2828	31.5383	22.4204			UV 60 min	0.00608734	0.00555638	0.00474227	0.00899993
	UV 30 min	23.0029	30.9218	22.8232			UV 90 min	0.00859711	0.00713496	0.00586806	0.0121028
	UV 60 min	23.2193	29.9397	22.4481
	UV 90 min	24.0195	30.0202	22.8894
3'-end RPB2	w/o UV	23.5679	32.1118	22.9622
	UV 30 min	23.4169	31.7941	23.4913
	UV 60 min	23.4971	30.6501	22.9299
	UV 90 min	24.2618	30.807	23.3941
Chr. V	w/o UV	23.2911	31.9682	23.8111
	UV 30 min	23.0992	31.0326	23.6644
	UV 60 min	23.2689	30.0392	23.2433
	UV 90 min	23.995	30.2212	23.8527

## Sheet: Fig S3 D
Supplementary Figure S3D, Rpb3 ChIP
EXPT 1		WT				htz1∆					% of input
		Ct INPUT	Adjusted Ct INPUT	Ct Prec. Rpb3	Ct Prec. IgG	Ct INPUT	Adjusted Ct INPUT	Ct Prec. Rpb3	Ct Prec. IgG				anti-Rpb3	mouse IgG
5'-UTR RPB2	w/o UV	22.8404	15.673	26.288	34.3112	22.8927	15.7253	26.5191	32.2442		WT	5'-UTR	0.0637616	0.00024509
middle RPB2	w/o UV	22.6703	15.5029	25.7424	33.2012	22.6108	15.4434	25.844	31.3368			middle	0.0827182	0.000470204
3'-end RPB2	w/o UV	22.7196	15.5521	25.8465	33.5816	22.6107	15.4433	25.9043	31.5582			3'-end	0.0796328	0.000373763
											htz1∆	5'-UTR	0.0563296	0.00106492
												middle	0.073979	0.00164289
												3'-end	0.0709433	0.00140904
EXPT 2		WT				htz1∆					% of input
		Ct INPUT	Adjusted Ct INPUT	Ct Prec. Rpb3	Ct Prec. IgG	Ct INPUT	Adjusted Ct INPUT	Ct Prec. Rpb3	Ct Prec. IgG				anti-Rpb3	mouse IgG
5'-UTR RPB2	w/o UV	23.2153	16.0479	26.7817	33.0916	23.1578	16.0545	27.6959	32.8132		WT	5'-UTR	0.0587223	0.000740158
middle RPB2	w/o UV	23.1012	15.9338	26.0502	32.3327	22.9377	15.8344	26.8628	31.7162			middle	0.0900889	0.00115732
3'-end RPB2	w/o UV	23.0125	15.8451	26.3475	32.144	22.9124	15.8091	27.0055	32.0547			3'-end	0.0689394	0.00124031
											htz1∆	5'-UTR	0.031305	0.000901887
												middle	0.0478785	0.00165614
												3'-end	0.0426134	0.00128704
